# Supplementary material for: Deep learning features encode interpretable morphologies within histological images
Source: Sci Rep. 2022 Jun 8;12:9428. doi: 10.1038/s41598-022-13541-2 (PMC9177767; doi:10.1038/s41598-022-13541-2)
Supplement: Supplementary file 2 — Supplementary Information. [file 41598_2022_13541_MOESM2_ESM.zip]

Archive with 23 entries (23 files):
- Sfiles/~$Sfile1.xlsx
- Sfiles/~$Sfile10.xlsx
- Sfiles/~$Sfile11.xlsx
- Sfiles/~$Sfile3.xlsx
- Sfiles/~$Sfile4.xlsx
- Sfiles/~$Sfile6.xlsx
- Sfiles/~$Sfile6_correct.xlsx
- Sfiles/~$Sfile7.xlsx
- Sfiles/~$Sfile7_correct.xlsx
- Sfiles/~$Sfile8.xlsx
- Sfiles/~$Sfile9.xlsx
- Sfiles/Sfile1.xlsx
- Sfiles/Sfile10.xlsx
- Sfiles/Sfile11.xlsx
- Sfiles/Sfile12.xlsx
- Sfiles/Sfile2.xlsx
- Sfiles/Sfile3.pdf
- Sfiles/Sfile4.docx
- Sfiles/Sfile5.xlsx
- Sfiles/Sfile6.xlsx
- Sfiles/Sfile7.xlsx
- Sfiles/Sfile8.xlsx
- Sfiles/Sfile9.xlsx
