# Supplementary material for: Deep learning features encode interpretable morphologies within histological images
Source: Sci Rep. 2022 Jun 8;12:9428. doi: 10.1038/s41598-022-13541-2 (PMC9177767; doi:10.1038/s41598-022-13541-2)
Supplement: Supplementary file 2 — Supplementary Information. [file 41598_2022_13541_MOESM2_ESM.zip › Sfiles/Sfile1.xlsx]

## Sheet: Sheet1
Number of mones with distributional differences between tumor and normal slides while bounding FDR by 5%.
cancer	t-test	KS test	WRS	FDR-OBF	MR-OBF (posterior>95%)	FDR of MR-OBF	Expected num mones with distributional difference	std. of the num mones with distributional difference	num FFPE	num frozen normal	num frozen tumor
blca	1435	1478	1453	1424	1159	0.0028172	1427.02	10.1282	460	37	431
brca	1897	1967	1907	2013	1865	0.000349844	1912.9	3.95373	1127	384	1565
coad	1529	1620	1524	1579	1358	0.00180056	1526.63	8.0583	452	109	868
esca	1318	1346	1326	1320	1057	0.00293923	1327.5	10.0088	158	65	172
hnsc	1258	1318	1279	1224	973	0.00390595	1255.78	10.5915	492	42	686
kich	1575	1593	1563	1618	1358	0.00225505	1571.29	8.7293	121	59	146
kirc	1830	1945	1830	1968	1808	0.000562449	1870.17	4.44289	527	559	1074
kirp	1527	1628	1566	1560	1316	0.00198453	1511.71	8.32342	299	93	377
lihc	1378	1387	1361	1377	1119	0.00227995	1361.17	9.32248	368	85	381
luad	1628	1733	1618	1704	1487	0.00145978	1628.96	6.96888	537	244	819
lusc	1731	1876	1764	1842	1645	0.00111452	1752.21	5.78545	513	347	753
ov	1696	1838	1707	1811	1609	0.00122897	1725.79	6.34664	105	163	1170
paad	1223	1351	1347	1238	987	0.00371393	1269.47	10.6166	209	37	219
prad	1597	1587	1554	1615	1393	0.00177627	1553.49	7.62191	455	118	604
read	1049	1163	1147	1258	981	0.00364878	1312.08	11.2926	159	25	337
sarc	1005	1021	1063	1152	890	0.00384023	1225.93	11.5689	600	25	261
stad	1545	1835	1581	1593	1358	0.00224169	1533.35	7.82566	401	176	685
thca	1449	1588	1453	1450	1195	0.00230503	1430.75	9.34097	519	97	534
ucec	1724	1737	1709	1811	1598	0.00128597	1730.4	6.9545	589	54	750
