# Supplementary material for: Deep learning features encode interpretable morphologies within histological images
Source: Sci Rep. 2022 Jun 8;12:9428. doi: 10.1038/s41598-022-13541-2 (PMC9177767; doi:10.1038/s41598-022-13541-2)
Supplement: Supplementary file 2 — Supplementary Information. [file 41598_2022_13541_MOESM2_ESM.zip › Sfiles/Sfile10.xlsx]

## Sheet: Sheet1
cancer	correlation threhsold (Tc)	num significant mones (bounding FDR by 5%)	abs. of correlation between PC-1 and immne extent	raw P-value	comments
coad	0.2	3	0.31	8.6e-10
read	0.1	22	0.36	3.3e-05
stad	0.1	87	0.42	0.0002
coad+read	0.2	20	0.38	4e-19
coad+read+stad	0.3	19	0.51	8.4e-42	used a larger threshold to avoid cancer type becoming a confounder
luad	0.05	31	0.28	0.00022	luad uses a smaller gene set. See main text.
lusc	0.05	68	0.18	0.0013	lusc uses a smaller gene set. See main text. Increasing Tc to 0.1 the only significant mone is mone 1085
