# Supplementary material for: Deep learning features encode interpretable morphologies within histological images
Source: Sci Rep. 2022 Jun 8;12:9428. doi: 10.1038/s41598-022-13541-2 (PMC9177767; doi:10.1038/s41598-022-13541-2)
Supplement: Supplementary file 2 — Supplementary Information. [file 41598_2022_13541_MOESM2_ESM.zip › Sfiles/Sfile11.xlsx]

## Sheet: Sheet1
Genes heavily correlated with COAD PC-1 dimension of mones separating tumor and normal slides in COAD (see main manuscript)
IGHV1-24
IGHV3-74
IGLC3
IGKJ5
IGHV3-21
IGLV2-14
IGKV3-20
IGLV3-1
IGLV3-21
IGKV2D-29
CXCL9
IGHV3-11
IGLV7-46
IGLV2-11
IGLV2-18
IGKV4-1
IGLV6-57
IGHV3-15
IGLV3-27
IGHV4-61
IGHJ3
IGHV2-26
IGLV10-54
IGLV2-8
IGHV1-2
IGLV1-51
IGHM
IGLV1-40
IGLV3-10
IGHV1-69D
IGHV3-53
IGHG3
IGLV1-36
IGHV3-13
IGLV1-44
IGKV3-11
IGHV3-66
IGKV1-6
IGKV1-27
IGHV1-46
IGLC2
IGHG2
IGHV3-49
IGHV5-51
IGHA2
IGHG1
IGHV4-59
IGLV5-45
IGHV2-70
IGKV1-16
IGHV1-69
IGLV3-19
JCHAIN
IGHV4-31
IGHV3-30
IGLL5
IGHJ2
IGLV7-43
IGHV3-43
IGHV4-34
IGKV1-9
IGKV3D-20
IGHV3-48
IGKV1-5
IGKC
IGHV4-39
IGHV1-18
IGLV8-61
IGHA1
IGHV4-55
IGHV3-23
REG3A
IGHJ3P
IGLV1-47
IGKV1-17
IGHV3-72
IGLV4-69
CCL18
IGHV4-28
IGHGP
IGHV3-33
IGKV6-21
IGLV3-25
IGKV3-15
IGLV2-23
