# Supplementary material for: Deep learning features encode interpretable morphologies within histological images
Source: Sci Rep. 2022 Jun 8;12:9428. doi: 10.1038/s41598-022-13541-2 (PMC9177767; doi:10.1038/s41598-022-13541-2)
Supplement: Supplementary file 2 — Supplementary Information. [file 41598_2022_13541_MOESM2_ESM.zip › Sfiles/Sfile12.xlsx]

## Sheet: Sheet1
Number of mones within each structural form of structured multiclass OBF
(A) a mone does not differentiate between slides (prior probability=0.5)
(B) a mone has similar distribution between frozen slides (both tumor and adjacent normal slides) and has another distribution among FFPE slides (prior probability=0.5/3)
(C) a mone has one distribution across tumor slides (both frozen and FFPE) and another distribution across frozen normal slides (prior probability=0.5/3)
(D) a mone has similar distributions in FFPE tumor slides and frozen adjacent normal slides, and another distribution in frozen tumor slides (prior probability=0.5/3)
mones strongly affected by frozen-FFPE difference are a subset of mones with structure B. see methods for details.
		cancer	# predicted mones with structure A	# predicted mones with structure B	# predicted mones with structure C	# predicted mones with structure D	#mones with structure B, but not strongly affected by frozen-FFPE differences	#mones with structure B and strongly affected by frozen-FFPE differences	#mones significant (FN v.s. FT) with more distributional difference between frozen normal and frozen tumor than frozen tumor and FFPE
		blca	71	1142	215	620	651	491	816
		brca	5	884	606	553	576	308	308
		coad	72	976	384	616	615	361	641
		esca	180	1060	343	465	482	578	591
		hnsc	63	1325	177	483	853	472	703
		kich	103	800	404	741	392	408	625
		kirc	17	751	588	692	338	413	362
		kirp	138	724	328	858	322	402	591
		lihc	80	1277	231	460	684	593	721
		luad	70	1002	526	450	627	375	613
		lusc	24	1087	581	356	827	260	563
		ov	68	597	736	647	384	213	400
		paad	157	1110	388	393	783	327	539
		prad	55	1124	293	576	586	538	708
		read	196	856	303	693	500	356	563
		sarc	134	1223	254	437	907	316	578
		stad	83	932	283	750	363	569	703
		thca	50	1367	193	438	776	591	782
		ucec	19	818	229	982	385	433	716
