# Supplementary material for: Deep learning features encode interpretable morphologies within histological images
Source: Sci Rep. 2022 Jun 8;12:9428. doi: 10.1038/s41598-022-13541-2 (PMC9177767; doi:10.1038/s41598-022-13541-2)
Supplement: Supplementary file 2 — Supplementary Information. [file 41598_2022_13541_MOESM2_ESM.zip › Sfiles/Sfile2.xlsx]

## Sheet: Sheet1
Correlation coefficient and p-values of mone cross-correlation analyses with cellpose (CP) and hover net (HN)
cancer	data type	mode	mones	cell counting	Pearson r	P-value
BRCA	frozen	slide	log(1+mone983)	log(1+CP)	0.69	1.1e-297
BRCA	frozen	slide	mone983	sqrt(CP)	0.64	3.1e-240
BRCA	frozen	slide	mone983	CP	0.59	2.3e-189
BRCA	FFPE	slide	log(1+mone983)	log(1+CP)	0.24	1.9e-13
BRCA	FFPE	slide	mone983	sqrt(CP)	0.21	3.7e-11
BRCA	FFPE	slide	mone983	CP	0.2	8.5e-10
BRCA	frozen	tile	log(1+mone983)	log(1+CP)	0.42	<1e-300
BRCA	FFPE	tile	log(1+mone983)	log(1+CP)	0.33	<1e-300
LUAD	frozen	slide	log(1+mone983)	log(1+CP)	0.28	4.1e-18
LUAD	frozen	slide	mone983	sqrt(CP)	0.28	3.1e-17
LUAD	frozen	slide	mone983	CP	0.26	1.5e-15
LUAD	FFPE	slide	log(1+mone983)	log(1+CP)	0.61	2.2e-34
LUAD	FFPE	slide	mone983	sqrt(CP)	0.49	3.6e-21
LUAD	FFPE	slide	mone983	CP	0.43	2.1e-15
COAD	frozen	slide	log(1+norm. PC-1)	log(1+CP)	0.22	2.2e-11
COAD	FFPE	slide	log(1+norm. PC-1)	log(1+CP)	0.33	5.9e-10
COAD	frozen	slide	log(1+norm. PC-1)	log(1+HN)	0.43	5.6e-47
COAD	FFPE	slide	log(1+norm. PC-1)	log(1+HN)	0.27	2.6e-09
