# Supplementary material for: Deep learning features encode interpretable morphologies within histological images
Source: Sci Rep. 2022 Jun 8;12:9428. doi: 10.1038/s41598-022-13541-2 (PMC9177767; doi:10.1038/s41598-022-13541-2)
Supplement: Supplementary file 2 — Supplementary Information. [file 41598_2022_13541_MOESM2_ESM.zip › Sfiles/Sfile6.xlsx]

## Sheet: Sheet1
co-mone analysis results for including both FFPE and frozen slides and restricting to frozen slides
% of correlated mones in tumor slide
% of differentially correlated mones
median of abs(corr.)
median of 0.5*abs(diff. corr)
median(abs(corr))>median(0.5*abs(diff. corr)) using Wilcoxon signed rank test
		Frozen +FFPE slides
cancer	%sig. corrs. across tumor slides	%sig. diff. corrs.	absolute median of tumor corrs.	absolute median of 0.5*diff. corrs.	P-value of diffs. in median corrs
blca	83.3364	14.6045	0.22274	0.105689	<1e-170
brca	89.2546	72.0113	0.195958	0.108837	<1e-170
coad	83.214	38.4	0.183704	0.0904646	2.1005e-69
esca	68.624	24.0918	0.200319	0.0964006	<1e-170
hnsc	83.6633	8.62853	0.199068	0.0883145	<1e-170
kich	60.1915	18.1041	0.175735	0.0899203	1.9097e-168
kirc	84.3478	68.48	0.178013	0.0882093	3.34649e-25
kirp	74.9872	22.4431	0.173703	0.0769993	<1e-170
lihc	78.8025	25.3271	0.196283	0.0835211	<1e-170
luad	83.8517	42.5145	0.187787	0.0677998	<1e-170
lusc	84.6232	56.2136	0.204447	0.0779833	<1e-170
ov	81.311	34.6766	0.166452	0.0708243	<1e-170
paad	70.0315	0.734974	0.183833	0.0729751	<1e-170
prad	82.6711	33.5816	0.202913	0.0809936	<1e-170
read	71.4501	1.70233	0.179454	0.0909845	0.0165696
sarc	79.221	1.04273	0.182945	0.0921418	5.84867e-99
stad	82.3617	32.7475	0.191669	0.0667682	<1e-170
thca	84.0836	36.7651	0.212232	0.0946593	<1e-170
ucec	88.623	33.8749	0.266263	0.119945	<1e-170
		Frozen slides only
cancer	%sig. corrs. across tumor slides	%sig. diff. corrs.	absolute median of tumor corrs.	absolute median of 0.5*diff. corrs.	P-value of diffs. in median corrs
blca	71.5945	5.68453	0.190989	0.0897489	<1e-170
brca	84.637	67.8156	0.18132	0.0991911	<1e-170
coad	79.0212	34.3113	0.181782	0.0860962	<1e-170
esca	44.8007	8.4377	0.154112	0.0742301	<1e-170
hnsc	74.8759	1.52629	0.172178	0.0736946	<1e-170
kich	36.4612	8.45216	0.141028	0.0778422	<1e-170
kirc	79.7946	64.6719	0.169604	0.0835101	4.06936e-36
kirp	61.9942	17.1948	0.154556	0.0719641	<1e-170
lihc	64.5858	7.85577	0.165256	0.062558	<1e-170
luad	78.8247	40.1968	0.186086	0.0680996	<1e-170
lusc	78.7711	48.7291	0.194427	0.0710995	<1e-170
ov	80.5507	34.848	0.167092	0.0713027	<1e-170
paad	51.5586	0.018892	0.157915	0.06092	<1e-170
prad	74.3546	22.9098	0.182462	0.0698231	<1e-170
read	63.4728	0.977898	0.170447	0.0855546	2.63186e-114
sarc	56.0743	0.200179	0.160009	0.0812241	2.18855e-124
stad	78.0943	29.8254	0.195715	0.066138	<1e-170
thca	70.881	13.6428	0.167748	0.0670078	<1e-170
ucec	77.5469	16.2539	0.182011	0.0902449	4.81986e-94
