# Supplementary material for: Deep learning features encode interpretable morphologies within histological images
Source: Sci Rep. 2022 Jun 8;12:9428. doi: 10.1038/s41598-022-13541-2 (PMC9177767; doi:10.1038/s41598-022-13541-2)
Supplement: Supplementary file 2 — Supplementary Information. [file 41598_2022_13541_MOESM2_ESM.zip › Sfiles/Sfile7.xlsx]

## Sheet: Sheet1
average and standdard deviation of MLDA and multinomial logistic regression one-versus-all AUCS in spearating cancer type ad tumor/normal status (38 classes in total)
class	MLDA AUC mean	MLDA AUC std	LR AUC mean	LR AUC std.
blca_normal	0.993363	0.00830329	0.985496	0.0145268
blca_tumor	0.959311	0.00709592	0.955908	0.00684769
brca_normal	0.994455	0.00385272	0.997914	0.0013453
brca_tumor	0.982711	0.00327962	0.976439	0.00259172
coad_normal	0.994369	0.0101698	0.992301	0.00710901
coad_tumor	0.971927	0.00365781	0.966007	0.00376581
esca_normal	0.975377	0.0200814	0.985468	0.0121109
esca_tumor	0.939381	0.00841532	0.941275	0.0110338
hnsc_normal	0.948809	0.0297444	0.93443	0.031149
hnsc_tumor	0.978106	0.00419521	0.969578	0.00473001
kich_normal	0.998263	0.00103726	0.99349	0.00478699
kich_tumor	0.985134	0.00791251	0.985912	0.00629341
kirc_normal	0.99444	0.0029677	0.997267	0.00137985
kirc_tumor	0.986862	0.00414293	0.987402	0.00360207
kirp_normal	0.962875	0.0320353	0.941564	0.0218668
kirp_tumor	0.973858	0.00651992	0.965951	0.00708522
lihc_normal	0.999742	9.56503e-05	0.999772	0.000115288
lihc_tumor	0.975125	0.00394999	0.975052	0.00384457
luad_normal	0.991575	0.00385351	0.988814	0.00462451
luad_tumor	0.961527	0.00478314	0.953043	0.00321213
lusc_normal	0.991903	0.00439103	0.991724	0.00345195
lusc_tumor	0.956302	0.00514845	0.955086	0.00476066
ov_normal	0.97998	0.0205698	0.974001	0.0200287
ov_tumor	0.98467	0.00330012	0.983084	0.00269175
paad_normal	0.968049	0.0360997	0.961293	0.0237825
paad_tumor	0.970576	0.0076594	0.957528	0.00854828
prad_normal	0.996907	0.00151178	0.993617	0.00457131
prad_tumor	0.992674	0.00294468	0.988809	0.00259204
read_normal	0.960824	0.0683648	0.96276	0.0512999
read_tumor	0.956237	0.00731967	0.955828	0.00824933
sarc_normal	0.742256	0.129289	0.842293	0.121138
sarc_tumor	0.984273	0.00343978	0.981808	0.00558371
stad_normal	0.960527	0.0174003	0.975714	0.022758
stad_tumor	0.95032	0.00537956	0.938462	0.00513635
thca_normal	0.998495	0.00235457	0.998586	0.00180251
thca_tumor	0.990354	0.00407573	0.989714	0.00220649
ucec_normal	0.981488	0.0267049	0.983721	0.0201267
ucec_tumor	0.979167	0.00445531	0.975903	0.00362612
