# Supplementary material for: Deep learning features encode interpretable morphologies within histological images
Source: Sci Rep. 2022 Jun 8;12:9428. doi: 10.1038/s41598-022-13541-2 (PMC9177767; doi:10.1038/s41598-022-13541-2)
Supplement: Supplementary file 2 — Supplementary Information. [file 41598_2022_13541_MOESM2_ESM.zip › Sfiles/Sfile8.xlsx]

## Sheet: Sheet1
number of statistifically significant correlated mone-gene pairs (FDR<10%)
Cancer	#num sig pairs	ratio of significant pairs	#mones correlated with at least 1 gene	#gene correlated with at least 1 gene
OV	996101	0.0258954	1445	16194
COAD	181440	0.00520714	967	9711
KIRC	3686337	0.111553	1797	16474
LUAD	38379	0.000901498	405	7476
LUSC	898	2.51269e-05	83	332
