# Supplementary material for: Deep learning features encode interpretable morphologies within histological images
Source: Sci Rep. 2022 Jun 8;12:9428. doi: 10.1038/s41598-022-13541-2 (PMC9177767; doi:10.1038/s41598-022-13541-2)
Supplement: Supplementary file 2 — Supplementary Information. [file 41598_2022_13541_MOESM2_ESM.zip › Sfiles/Sfile9.xlsx]

## Sheet: Sheet1
The immune related genes borrwed from the literature (see main text for references)
The full list	The genes borrowed from Rooney et al. (2015) in lung cancers
TNF	CD2
CCL5	CD3E
FOSL1	GZMA
TRM59	PRF1
IL17F	NKG7
CD1C	GZMH
PCDC1LG2	GZMK
MST1	CD247
CAMC4
ATAD2
TPX2
CD3D
PRF1
BATF2
TSLP
CSFR2A
LEF1
IL22
CDCA2
CD3E
IL21R
LIL83
LILR81
CCNB1
CD1D
PAIC5
NFKB2
SKAP1
ICD5
ZBED2
CD5
IL12RB1
IL6
CXCL9
DHX33
MIS18A
ZWNT
CD1B
CD8A
HMMR
ZAP70
UBD
CD8
ITM2A
LILR82
IL9
FLT3LG
DNAJB1
IFNG
ITK
THEMI5
CD247
CCL11
NDNL2
CCR5
IL27
CXCR1
BCL11B
LCK
H2AFX
IL10
CXCL10
IL21
IL18RAP
NKG7
NDFIP2
IL12B
JAK2
CD9B
MAP5B
HAU51
UBE2B
IRF4
LEPROTL1
CCNA2
JAK3
KIF14
PRC1
CD69
LIL84
GZMA
GIMAP5
IL12RB2
CD6G
LILRA4
GZMH
TPRG1
PIK3CD
UBE2C
BATF
CD1A
IL18R1
CPO
CCL3
CDCA5
UBASH3B
LAG3
IL12
IL24
ITGAL
STAT1
SP11
CCR4
CXCR5
CD2
CD6E
TOP2A
HRH2
GPR15
FGFBP2
FLT3
INPP4G
MS4A4A
IL1B
CCL17
IL26
IRF8
LRRN3
HLADRA
AURKA
CDK1
CCNB2
CCR1
CCL22
IL2RA
CXCR4
POU2F2
SH2D1A
CD8B
LAIR1
TRAC
CXCR8
HLADRB5
MK167
RUNX3
PBX4
BTLA
NCALD
LTA
CD1E
DEPDC1
UBE2T
CCR3
TNFR5F25
LAX1
RFM1
TRAT1
TCF7
PZRY14
CD98
CHRM3A32
MTFR2
MAL
IL7
CD6
DGKA
A5PM
LCP2
EGLN3
LDLRAP1
MTHFD1L
GZMK
STAT4
CTLA4
SIRP8
ZNFR1
LAT
CD25
NUF2
CCL7
NFATC1
DUSP2
HLADRB1
TRBC1
SIRPB
